# Supplementary material for: Antioxidant and Antimicrobial Properties and GC-MS Chemical Compositions of Makwaen Pepper (Zanthoxylum myriacanthum) Extracted Using Supercritical Carbon Dioxide
Source: Plants (Basel). 2023 Jun 3;12(11):2211. doi: 10.3390/plants12112211 (PMC10255492; doi:10.3390/plants12112211)
Supplement: Supplementary file 1 [file plants-12-02211-s001.zip]

Archive with 1 entries (1 files):
- plants-2395092_Supplement_2023.06.02.pdf
